# Supplementary material for: The Discovery of New Drug-Target Interactions for Breast Cancer Treatment
Source: Molecules. 2021 Dec 10;26(24):7474. doi: 10.3390/molecules26247474 (PMC8704452; doi:10.3390/molecules26247474)
Supplement: Supplementary file 1 [file molecules-26-07474-s001.zip]

Archive with 1 entries (1 files):
- molecules-1497256-supplementary.pdf
